# Supplementary material for: The ion channel TRPA1 is a modulator of the cocaine reward circuit in the nucleus accumbens
Source: Mol Psychiatry. 2024 May 31;29(11):3607–22. doi: 10.1038/s41380-024-02623-4 (PMC11541219; doi:10.1038/s41380-024-02623-4)
Supplement: Supplementary file 1 — statistics table [file 41380_2024_2623_MOESM1_ESM.xlsx]

## Sheet: TRPA1_Statistics_total 
Supplementary Table.
Figure		Assay	Parameter	Treatment	Genotype	Cell type	Sex	Age	Number	Mean	SEM	Statistical test	Interactiion	Stat	P value	post hoc test	P value
1	1B	Western blot analysis	TRPA1	Naïve	Scrambled Control		Male	9-10 weeks	10	100	2.32	Unpaired Student's t-test		t(18)=9.128	< 0.0001				***
					shRNA-TrpA1 KD		Male	9-10 weeks	10	53.69	4.51
	1C	Conditioned place preference test	CPP score (sec)	saline	Scrambled Control		Male	9-10 weeks	10	-6.25	73.43	two-way ANOVA	Genotype X Drug	F(1, 36)=4.387	0.0433	Tukey's HSD test	0.0108		*
				cocaine	Scrambled Control		Male	9-10 weeks	10	214.15	39.83
				saline	shRNA-TrpA1 KD		Male	9-10 weeks	10	36.3	40.34					Tukey's HSD test	0.9846		NS
				cocaine	shRNA-TrpA1 KD		Male	9-10 weeks	10	59.8	15.24
	1D	Conditioned place preference test	CPP score (sec)	vehicle, saline	WT		Male	9-10 weeks	10	3.6	37.34	one-way ANOVA		F(5, 55)=3.315	0.0109	Tukey's HSD test	0.0469 (vehicle, saline vs vehicle, cocaine), 0.0273 (vehicle, cocaine vs A-967079 50 mg/kg, cocaine)		* #
				vehicle, cocaine	WT		Male	9-10 weeks	10	151.18	41.79
				A-967079 5 mg/kg, cocaine	WT		Male	9-10 weeks	10	73.83	33.89
				A-967079 15 mg/kg, cocaine	WT		Male	9-10 weeks	10	73.75	41.18
				A-967079 50 mg/kg, cocaine	WT		Male	9-10 weeks	11	-3.11	31.08
				A-967079 50 mg/kg, saline	WT		Male	9-10 weeks	10	-11.5	18.41
	1E	Conditioned place preference test	CPP score (sec)	saline	Scrambled Control		Female	9-10 weeks	7	-24.31	41.03	two-way ANOVA	Drug	F(1, 24)=2.821	0.003	Tukey's HSD test	0.0089		**
				cocaine	Scrambled Control		Female	9-10 weeks	7	220.54	44.28
				saline	shRNA-TrpA1 KD		Female	9-10 weeks	7	-5.66	61.11					Tukey's HSD test	0.6665		NS
				cocaine	shRNA-TrpA1 KD		Female	9-10 weeks	7	73.95	47.97
	1F	Conditioned place preference test	CPP score (sec)	vehicle, saline	WT		Female	9-10 weeks	7	-25.38	29.81	one-way ANOVA		F(5, 40)=5.564	0.0006	Tukey's HSD test	0.0032 (vehicle, saline vs vehicle, cocaine), 0.0476 (vehicle, cocaine vs A-967079 50 mg/kg, cocaine)		** #
				vehicle, cocaine	WT		Female	9-10 weeks	7	313.86	75.68
				A-967079 5 mg/kg, cocaine	WT		Female	9-10 weeks	8	163.89	91.2
				A-967079 15 mg/kg, cocaine	WT		Female	9-10 weeks	8	155.94	52.75
				A-967079 50 mg/kg, cocaine	WT		Female	9-10 weeks	8	67.39	15.8
				A-967079 50 mg/kg, saline	WT		Female	9-10 weeks	8	-57.69	57.11
	1G	Conditioned place preference test	CPP score (sec)	vehicle, saline	WT		Male	9-10 weeks	10	4.93	31.75	one-way ANOVA		F(5, 46)=5.253	0.0007	Tukey's HSD test	0.0080 (vehicle, saline vs vehicle, cocaine), 0.0128 (vehicle, cocaine vs HC-030031 50 mg/kg, cocaine)		** #
				vehicle, cocaine	WT		Male	9-10 weeks	9	145.69	31.38
				HC-030031 5 mg/kg, cocaine	WT		Male	9-10 weeks	8	110.28	38.75
				HC-030031 15 mg/kg, cocaine	WT		Male	9-10 weeks	10	57.4	16.18
				HC-030031 50 mg/kg, cocaine	WT		Male	9-10 weeks	9	7.92	22.08
				HC-030031 50 mg/kg, saline	WT		Male	9-10 weeks	6	-27.25	24.16
	1H	Conditioned place preference test	CPP score (sec)	vehicle, saline	WT		Male	9-10 weeks	6	78.79	41.09	one-way ANOVA		F(2, 14)=8.016	0.0048	Tukey's HSD test	0.0043 (vehicle, saline vs vehicle, cocaine), 0.0457 (vehicle, cocaine vs A-967079 1 ug/site, cocaine)		** #
				vehicle, cocaine	WT		Male	9-10 weeks	6	325.42	38.68
				intra-NAc A-967079 1 ug/site, cocaine	WT		Male	9-10 weeks	5	148.5	60.29
	1I	Conditioned place preference test	CPP score (sec)	vehicle, saline	WT		Male	9-10 weeks	4	-142.08	74.81	one-way ANOVA		F(2, 11)=4.985	0.0288	Fisher's LSD test	0.0141 (vehicle, saline vs vehicle, cocaine), 0.0233 (vehicle, saline vs A-967079 1 ug/site, cocaine)		* *
				vehicle, cocaine	WT		Male	9-10 weeks	5	195.78	73.1
				intra-VTA A-967079 1 ug/site, cocaine	WT		Male	9-10 weeks	5	163.38	87.79
Figure		Assay	Parameter	Treatment	Genotype	Cell type	Sex	Age	Number	Mean	SEM	Statistical test	Interactiion	Stat	P value	post hoc test	P value
2	2B	sEPSC	Amplitude (pA)	saline	Scrambled Control		Male	10-12 weeks	16 cells from 4 mice	21.96	1.29	two-way ANOVA	Genotype X Drug	F=4.642	0.036	Tukey HSD	0.0190 (Scrambled saline vs Scrambled cocaine)		*
				cocaine	Scrambled Control		Male	10-12 weeks	13 cells from 4 mice	33.3	4.23
				saline	shRNA-TrpA1 KD		Male	10-12 weeks	9 cells from 4 mice	23.35	2.11					Tukey HSD	0.9980 (TRPA1 KD saline vs TRPA1 KD cocaine)		NS
				cocaine	shRNA-TrpA1 KD		Male	10-12 weeks	15 cells from 4 mice	22.62	1.99931
			Frequency (Hz)	saline	Scrambled Control		Male	10-12 weeks	16 cells from 4 mice	1.91	0.2	two-way ANOVA	Genotype X Drug	F=0.175	0.678	Tukey HSD	0.9810 (Scrambled saline vs Scrambled cocaine)		NS
				cocaine	Scrambled Control		Male	10-12 weeks	13 cells from 4 mice	2.06	0.34
				saline	shRNA-TrpA1 KD		Male	10-12 weeks	9 cells from 4 mice	1.97	0.36					Tukey HSD	0.8080 (TRPA1 KD saline vs TRPA1 KD cocaine)		NS
				cocaine	shRNA-TrpA1 KD		Male	10-12 weeks	15 cells from 4 mice	2.36	0.29
	2D	sEPSC	Amplitude (pA)	saline	Scrambled Control		Male	10-12 weeks	8 cells from 3 mice	22.2357	0.470365	two-way ANOVA	Genotype X Drug	F=23.050	0	Tukey HSD	0.0000 (Scrambled saline vs Scrambled cocaine)		***
				cocaine	Scrambled Control		Male	10-12 weeks	10 cells from 4mice	29.1828	1.18647
				saline	shRNA-TrpA1 KD		Male	10-12 weeks	11 cells from 3 mice	24.137	0.708811					Tukey HSD	0.371 (TRPA1 KD saline vs TRPA1 KD cocaine)		NS
				cocaine	shRNA-TrpA1 KD		Male	10-12 weeks	11 cells from 3 mice	22.0844	1.02956
			Frequency (Hz)	saline	Scrambled Control		Male	10-12 weeks	8 cells from 3 mice	2.27947	0.234658	two-way ANOVA	Genotype X Drug	F=1.485	0.231	Tukey HSD	0.349 (Scrambled saline vs Scrambled cocaine)		NS
				cocaine	Scrambled Control		Male	10-12 weeks	10 cells from 4mice	3.17608	0.497994
				saline	shRNA-TrpA1 KD		Male	10-12 weeks	11 cells from 3 mice	1.56631	0.260866					Tukey HSD	1.000 (TRPA1 KD saline vs TRPA1 KD cocaine)		NS
				cocaine	shRNA-TrpA1 KD		Male	10-12 weeks	11 cells from 3 mice	1.58806	0.3402
	2F	sEPSC	Amplitude (pA)	saline	Scrambled Control		Female	10-12 weeks	10 cells from 4 mice	23.033	0.855359	two-way ANOVA	Genotype X Drug	F=6.332	0.017	Tukey HSD	0.0000 (Scrambled saline vs Scrambled cocaine)		***
				cocaine	Scrambled Control		Female	10-12 weeks	9 cells from 3 mice	31.7288	0.624755
				saline	shRNA-TrpA1 KD		Female	10-12 weeks	9 cells from 4 mice	21.0409	1.10622					Tukey HSD	0.190 (TRPA1 KD saline vs TRPA1 KD cocaine)		NS
				cocaine	shRNA-TrpA1 KD		Female	10-12 weeks	9 cells from 3 mice	25.2312	0.928568
			Frequency (Hz)	saline	Scrambled Control		Female	10-12 weeks	10 cells from 4 mice	1.73474	0.336594	two-way ANOVA	Genotype X Drug	F=0.207	0.652	Tukey HSD	0.977 (Scrambled saline vs Scrambled cocaine)		NS
				cocaine	Scrambled Control		Female	10-12 weeks	9 cells from 3 mice	1.94884	0.178461
				saline	shRNA-TrpA1 KD		Female	10-12 weeks	9 cells from 4 mice	2.97489	0.580347					Tukey HSD	0.667 (TRPA1 KD saline vs TRPA1 KD cocaine)		NS
				cocaine	shRNA-TrpA1 KD		Female	10-12 weeks	9 cells from 3 mice	2.84049	0.332928
	2H	sEPSC	Amplitude (pA)	saline	Scrambled Control		Female	10-12 weeks	8 cells from 2 mice	24.6846	0.94334	two-way ANOVA	Genotype X Drug	F=6.082	0.019	Tukey HSD	0.432 (Scrambled saline vs Scrambled cocaine)		NS
				cocaine	Scrambled Control		Female	10-12 weeks	10 cells from 3 mice	26.9409	1.29329
				saline	shRNA-TrpA1 KD		Female	10-12 weeks	10 cells from 2 mice	20.705	0.589933					Tukey HSD	0.000 (TRPA1 KD saline vs TRPA1 KD cocaine)		***
				cocaine	shRNA-TrpA1 KD		Female	10-12 weeks	8 cells from 3 mice	28.1019	1.17476
			Frequency (Hz)	saline	Scrambled Control		Female	10-12 weeks	8 cells from 2 mice	1.09479	0.270349	two-way ANOVA	Genotype X Drug	F=0.146	0.705	Tukey HSD	0.914 (Scrambled saline vs Scrambled cocaine)		NS
				cocaine	Scrambled Control		Female	10-12 weeks	10 cells from 3 mice	1.27059	0.226865
				saline	shRNA-TrpA1 KD		Female	10-12 weeks	10 cells from 2 mice	1.08095	0.0658495					Tukey HSD	0.999 (TRPA1 KD saline vs TRPA1 KD cocaine)		NS
				cocaine	shRNA-TrpA1 KD		Female	10-12 weeks	8 cells from 3 mice	1.11142	0.145504
	2J	Western blot analysis	GluA1	saline	Scrambled Control		Male	10 weeks	8	100	3.41	two-way ANOVA	Genotype X Drug	F(1, 28)=16.70	0.0003	Tukey's HSD test	0.0325 (Scrambled saline vs Scrambled cocaine), 0.3103 (Scrambled saline vs TRPA1 KD saline), 0.0022 (Scrambled cocaine vs TRPA1 KD cocaine), 0.0377 (TRPA1 KD saline vs TRPA1 KD cocaine)		* ** *
				cocaine	Scrambled Control		Male	10 weeks	8	135.45	12.2
				saline	shRNA-TrpA1 KD		Male	10 weeks	8	121.43	9.82
				cocaine	shRNA-TrpA1 KD		Male	10 weeks	8	86.76	6.11
	2K		GluA2	saline	Scrambled Control		Male	10 weeks	8	100	5.79	two-way ANOVA	Genotype X Drug	F(1, 28)=0.7025	0.409	Tukey's HSD test	0.9935 (Scrambled saline vs Scrambled cocaine), 0.9767 (Scrambled saline vs TRPA1 KD saline), 0.8637 (Scrambled cocaine vs TRPA1 KD cocaine), 0.7933 (TRPA1 KD saline vs TRPA1 KD cocaine)
				cocaine	Scrambled Control		Male	10 weeks	8	103.04	9.07
				saline	shRNA-TrpA1 KD		Male	10 weeks	8	104.71	6.07
				cocaine	shRNA-TrpA1 KD		Male	10 weeks	8	94.05	10.71
	2L		TRPA1	saline	Scrambled Control		Male	10 weeks	8	100	2.62	two-way ANOVA	Genotype	F(1, 30)=16.70	0.0003	Tukey's HSD test	0.9968 (Scrambled saline vs Scrambled cocaine), 0.0383 (Scrambled saline vs TRPA1 KD saline), 0.0301 (Scrambled cocaine vs TRPA1 KD cocaine), 0.9995 (TRPA1 KD saline vs TRPA1 KD cocaine)		* *
				cocaine	Scrambled Control		Male	10 weeks	8	101.86	7.22
				saline	shRNA-TrpA1 KD		Male	10 weeks	9	75.19	5.03
				cocaine	shRNA-TrpA1 KD		Male	10 weeks	9	76.15	7.98
Figure		Assay	Parameter	Treatment	Genotype	Cell type	Sex	Age	Number	Mean	SEM	Statistical test	Interactiion	Stat	P value	post hoc test	P value
3	3B	Self-administration test	Number of infusions	vehicle (day -2)	WT		Male	10-12 weeks	6	38	5.48938	two-way repeated ANOVA	Drug X Time	F(4, 40)=5.511	0.0012	Fisher's LSD test	0.9358
				A-967079 (day -2)	WT		Male	10-12 weeks	6	38.6667	7.22803
				vehicle (day -1)	WT		Male	10-12 weeks	6	40	6.12645					Fisher's LSD test	0.7934
				A-967079 (day -1)	WT		Male	10-12 weeks	6	37.8333	7.84609
				vehicle (day 0)	WT		Male	10-12 weeks	6	37.5	4.64579					Fisher's LSD test	0.7321
				A-967079 (day 0)	WT		Male	10-12 weeks	6	40.3333	8.32132
				vehicle (day 1)	WT		Male	10-12 weeks	6	35.6667	3.98051					Fisher's LSD test	0.0808
				A-967079 (day 1)	WT		Male	10-12 weeks	6	21	4.04145
				vehicle (day 2)	WT		Male	10-12 weeks	6	37.8333	4.01179					Fisher's LSD test	0.0264		*
				A-967079 (day 2)	WT		Male	10-12 weeks	6	19	4.25049
			Active lever presses	vehicle (day 1)	WT		Male	10-12 weeks	6	76.83	9.935	two-way repeated ANOVA	Drug	F(1, 10)=9.453	0.0117	Fisher's LSD test	0.0205		*
				A-967079 (day 1)	WT		Male	10-12 weeks	6	45.83	7.876
				vehicle (day 2)	WT		Male	10-12 weeks	6	80.33	8.547						0.0047		**
				A-967079 (day 2)	WT		Male	10-12 weeks	6	41.17	8.352
			Inactive lever presses	vehicle (day 1)	WT		Male	10-12 weeks	6	11.83	3.429	two-way repeated ANOVA	Drug X Time	F(1, 10)=1.032	0.3335	Fisher's LSD test	0.8119
				A-967079 (day 1)	WT		Male	10-12 weeks	6	10.67	2.654
				vehicle (day 2)	WT		Male	10-12 weeks	6	16.33	4.137						0.1139
				A-967079 (day 2)	WT		Male	10-12 weeks	6	8.333	3.303
			Intake (mg/kg)	vehicle (day 0)	WT		Male	10-12 weeks	6	18.75	2.323	two-way repeated ANOVA	Drug X Time	F(2, 20)=6.548	0.0065	Fisher's LSD test	0.6982
				A-967079 (day 0)	WT		Male	10-12 weeks	6	20.17	4.161
				vehicle (day 1)	WT		Male	10-12 weeks	6	17.83	1.99						0.0517
				A-967079 (day 1)	WT		Male	10-12 weeks	6	10.5	2.021
				vehicle (day 2)	WT		Male	10-12 weeks	6	18.92	2.006						0.0143		*
				A-967079 (day 2)	WT		Male	10-12 weeks	6	9.5	2.125
	3C	Self-administration test	Rate of responding (R/sec)	vehicle (day 0)	WT		Male	8 weeks	5	0.112	0.019	two-way repeated ANOVA	Drug X Time	F(2, 16)=0.4394	0.652	Fisher's LSD test	0.8583
				A-967079 (day 0)	WT		Male	8 weeks	5	0.107	0.003
				vehicle (day 1)	WT		Male	8 weeks	5	0.186	0.019						0.3994
				A-967079 (day 1)	WT		Male	8 weeks	5	0.165	0.015
				vehicle (day 2)	WT		Male	8 weeks	5	0.206	0.022						0.9676
				A-967079 (day 2)	WT		Male	8 weeks	5	0.207	0.017
	3E	Self-administration test	Number of infusions	vehicle (day -2)	WT		Male	10-12 weeks	5	34	3.64692	two-way repeated ANOVA	Drug X Time	F(2, 16)=0.8495	0.446	Fisher's LSD test	0.883
				A-967079 (day -2)	WT		Male	10-12 weeks	5	32.8	6.85128
				vehicle (day -1)	WT		Male	10-12 weeks	5	35.2	4.58694						0.6074
				A-967079 (day -1)	WT		Male	10-12 weeks	5	31	6.8775
				vehicle (day 0)	WT		Male	10-12 weeks	5	35.8	5.05371						0.7874
				A-967079 (day 0)	WT		Male	10-12 weeks	5	33.6	6.41561
			Break point	vehicle	WT		Male	10-12 weeks	5	38.2	6.41	Unpaired Student's t-test		t(8)=3.136	0.0139				*
				A-967079	WT		Male	10-12 weeks	5	15.2	3.57
	3F	Self-administration test	Number of infusions	day 1	WT		Male	10-12 weeks	8	26.625	2.42706
				day 2	WT		Male	10-12 weeks	8	22.125	2.81854
				day 3	WT		Male	10-12 weeks	8	15.25	2.93836
				day 4	WT		Male	10-12 weeks	8	11.625	1.99049
				day 5	WT		Male	10-12 weeks	8	10.25	1.78035
				day 6	WT		Male	10-12 weeks	8	12.5	1.25357
				day 7	WT		Male	10-12 weeks	8	9	1.40153
				day 8	WT		Male	10-12 weeks	8	7.25	1.37256
				day 9	WT		Male	10-12 weeks	8	9.75	1.16113
				day 10	WT		Male	10-12 weeks	8	9.75	1.26421
				day 11	WT		Male	10-12 weeks	8	7.5	0.779194
				day 12	WT		Male	10-12 weeks	8	6.125	1.24553
	3G	Self-administration test	Number of infusions	vehicle	WT		Male	10-12 weeks	4	22	3.11	Unpaired Student's t-test		t(6)=5.217	0.002				**
				A-967079	WT		Male	10-12 weeks	4	4.5	1.26
			Active lever presses	vehicle	WT		Male	10-12 weeks	4	24.5	4.09	Unpaired Student's t-test		t(6)=3.466	0.0134				*
				A-967079	WT		Male	10-12 weeks	4	8.25	2.29
			Inactive lever presses	vehicle	WT		Male	10-12 weeks	4	3	1.73	Unpaired Student's t-test		t(6)=0.4899	0.6416
				A-967079	WT		Male	10-12 weeks	4	4	1.08
Figure		Assay	Parameter	Treatment	Genotype	Cell type	Sex	Age	Number	Mean	SEM	Statistical test	Interactiion	Stat	P value	post hoc test	P value
4	4B	Fast-scan cyclic voltammetry	AUC-dopamine	vehicle	WT		Male	8 weeks	7	100	10.65	two-way ANOVA	Pre-treatment X Drug	F(1, 24)=24.41	< 0.0001	Tukey's HSD test	< 0.0001 (vehicle vs cocaine), < 0.0001 (cocaine vs HC-030031, cocaine), 0.9998 (vehicle vs HC-030031)		*** ###
				vehicle, cocaine	WT		Male	8 weeks	5	406.3	18.14
				HC-030031, cocaine	WT		Male	8 weeks	8	278.3	16.37
				HC-030031	WT		Male	8 weeks	8	98.67	2.116
	4C		Dopamine peak (nA)	vehicle	WT		Male	8 weeks	7	3.52	0.26	two-way ANOVA	Pre-treatment X Drug	F(1, 24)=17.42	0.0003	Tukey's HSD test	< 0.0001 (vehicle vs cocaine), < 0.0001 (cocaine vs HC-030031, cocaine), 0.9990 (vehicle vs HC-030031)		*** ###
				vehicle, cocaine	WT		Male	8 weeks	5	5.12	0.13
				HC-030031, cocaine	WT		Male	8 weeks	8	3.53	0.21
				HC-030031	WT		Male	8 weeks	8	3.49	0.04
	4D	hDAT uptake assay	%hDAT uptake	vehicle	HEK 293 cell (hDAT, mTRPA1)				3 cells	100	3.5	one-way ANOVA		F(4,10)=389.8	< 0.0001	Tukey's HSD test	< 0.0001 (vehicle vs cocaine), 0.3804 (cocaine vs AITC 1 uM, cocaine), 0.0144 (cocaine vs AITC 10 uM, cocaine), < 0.0001 (cocaine vs AITC 100 uM, cocaine)		*** # ###
				cocaine	HEK 293 cell (hDAT, mTRPA1)				3 cells	35.97	1.31
				AITC 1 uM, cocaine	HEK 293 cell (hDAT, mTRPA1)				3 cells	31.33	0.2
				AITC 10 uM, cocaine	HEK 293 cell (hDAT, mTRPA1)				3 cells	25.91	0.66
				AITC 100 uM, cocaine	HEK 293 cell (hDAT, mTRPA1)				3 cells	11.51	0.79
	4E	hDAT uptake assay	%hDAT uptake	vehicle	HEK 293 cell (hDAT, mTRPA1)				3 cells	100	0.92	one-way ANOVA		F(3,8)=532.1	< 0.0001	Tukey's HSD test	< 0.0001 (vehicle vs cocaine), 0.0014 (cocaine vs A-967079 1 uM, cocaine), < 0.0001 (cocaine vs A-967079 10 uM, cocaine)		*** ## ###
				cocaine	HEK 293 cell (hDAT, mTRPA1)				3 cells	32.49	0.18
				A-967079 1 uM, cocaine	HEK 293 cell (hDAT, mTRPA1)				3 cells	43.49	1.29
				A-967079 10 uM, cocaine	HEK 293 cell (hDAT, mTRPA1)				3 cells	51.72	2.03
	4G	Western blot analysis	DAT	vehicle, saline	WT		Male	10 weeks	9	100	13.99	two-way ANOVA	Pre-treatment X Drug	F(1, 32)=0.2042	0.6544	Tukey's HSD test	0.9240 (vehicle saline vs vehicle cocaine), 0.9890 (vehicle saline vs A-967079 saline), 0.9879 (vehicle cocaine vs A-967079 cocaine), > 0.9999 (A-967079 saline vs A-967079 cocaine)
				vehicle, cocaine	WT		Male	10 weeks	9	109.65	10.1
				A-967079, saline	WT		Male	10 weeks	9	104.87	5.58
				A-967079, cocaine	WT		Male	10 weeks	9	104.62	12.29
	4H		p-DAT / DAT	vehicle, saline	WT		Male	10 weeks	9	100	5.32	two-way ANOVA	Drug	F(1, 32)=9.338	0.0045	Tukey's HSD test	0.0369 (vehicle saline vs vehicle cocaine), 0.8390 (vehicle saline vs A-967079 saline), 0.1466 (vehicle cocaine vs A-967079 cocaine), 0.4612 (A-967079 saline vs A-967079 cocaine)		*
				vehicle, cocaine	WT		Male	10 weeks	9	66.93	4.42
				A-967079, saline	WT		Male	10 weeks	9	109.68	5.46
				A-967079, cocaine	WT		Male	10 weeks	9	92.46	12.31
	4I		TH	vehicle, saline	WT		Male	10 weeks	9	100	3.27	two-way ANOVA	Pre-treatment X Drug	F(1, 32)=1.999	0.1671	Tukey's HSD test	0.7544 (vehicle saline vs vehicle cocaine), 0.1928 (vehicle saline vs A-967079 saline), > 0.9999 (vehicle cocaine vs A-967079 cocaine), 0.7468 (A-967079 saline vs A-967079 cocaine)
				vehicle, cocaine	WT		Male	10 weeks	9	93.6	4.79
				A-967079, saline	WT		Male	10 weeks	9	86.81	5.17
				A-967079, cocaine	WT		Male	10 weeks	9	93.3	4.8
Figure		Assay	Parameter	Treatment	Genotype	Cell type	Sex	Age	Number	Mean	SEM	Statistical test	Interactiion	Stat	P value	post hoc test	P value
5	5A	Flow cytometry	TRPA1 MFI (nomarlized)	D1R-MSN	WT		Male	10 weeks	3	1	0.13	Unpaired Student's t-test		t(4)=-3.2765	0.0306
				D2R-MSN	WT		Male	10 weeks	3	1.5463	0.1
	5C	Fluorescence in situ hybridization (RNAscope)	TRPA1 puncta (#) (NAc core)	saline	WT		Male	10 weeks	4	1614.6	128.228	Unpaired Student's t-test		t(6) = -1.308	0.239
				cocoaine	WT		Male	10 weeks	4	1861.96	138.957
			TRPA1 puncta (#) (NAc shell)	saline	WT		Male	10 weeks	4	1697.12	155.447	Unpaired Student's t-test		t(6) = -0.641	0.545
				cocoaine	WT		Male	10 weeks	4	1865.42	211.489
	5D	Fluorescence in situ hybridization (RNAscope)	TRPA1 co-localization with D1R cells (%) (NAc core)	saline	WT		Male	10 weeks	4	31.7815	0.910663	Unpaired Student's t-test		t(6) = -1.441	0.2
				cocoaine	WT		Male	10 weeks	4	35.6994	2.56189
			TRPA1 co-localization with D2R cells (%) (NAc core)	saline	WT		Male	10 weeks	4	28.1348	2.43881	Unpaired Student's t-test		t(6) = -1.742	0.132
				cocoaine	WT		Male	10 weeks	4	32.9956	1.35503
			TRPA1 co-localization with D1R cells (%) (NAc shell)	saline	WT		Male	10 weeks	4	29.4817	1.31848	Unpaired Student's t-test		t(6) = -2.201	0.07
				cocoaine	WT		Male	10 weeks	4	34.0294	1.59117
			TRPA1 co-localization with D2R cells (%) (NAc shell)	saline	WT		Male	10 weeks	4	26.1821	1.19061	Unpaired Student's t-test		t(6) = -0.537	0.611
				cocoaine	WT		Male	10 weeks	4	27.4019	1.93483
	5E	Fluorescence in situ hybridization (RNAscope)	# of D1R cells (NAc core)	saline	WT		Male	10 weeks	4	1465.75	187.038	Unpaired Student's t-test		t(6) = 0.926	0.39
				cocoaine	WT		Male	10 weeks	4	1232.95	167.8
			# of D2R cells (NAc core)	saline	WT		Male	10 weeks	4	1087.77	77.0444	Unpaired Student's t-test		t(6) = 0.445	0.225
				cocoaine	WT		Male	10 weeks	4	908.662	107.67
			# of D1R cells (NAc shell)	saline	WT		Male	10 weeks	4	1421.98	100.498	Unpaired Student's t-test		t(6) = 0.792	0.059
				cocoaine	WT		Male	10 weeks	4	1089.73	101.717
			# of D2R cells (NAc shell)	saline	WT		Male	10 weeks	4	927.816	58.6742	Unpaired Student's t-test		t(6) = 0.608	0.99
				cocoaine	WT		Male	10 weeks	4	928.717	37.7058
Figure		Assay	Parameter	Treatment	Genotype	Cell type	Sex	Age	Number	Mean	SEM	Statistical test	Interactiion	Stat	P value	post hoc test	P value
6	6D	Conditioned place preference test	CPP score (sec)	cocaine, without stimulation	Scrambled Control		Male	12 weeks	7	9.17	24.23	one-way ANOVA		F(2, 18)=7.790	0.0037	Tukey's HSD test	0.0195 (Scrambled without stimulation vs Scrambled optical stimulation), 0.0043 (Scrambled optical stimulation vs TRPA1 KD optical stimulation)		* ##
				cocaine, optical stimulation	Scrambled Control		Male	12 weeks	7	183.04	55.61
				cocaine, optical stimulation	shRNA-TrpA1 KD		Male	12 weeks	7	-31.52	36.36
	6E	Conditioned place preference test	CPP score (sec)	saline, without stimulation	Scrambled Control		Male	12 weeks	5	42.16	51.11	one-way ANOVA		F(2, 14)=0.2127	0.8109	Tukey's HSD test	0.9524 (Scrambled without stimulation vs Scrambled optical stimulation), 0.9284 (Scrambled optical stimulation vs TRPA1 KD optical stimulation)
				saline, optical stimulation	Scrambled Control		Male	12 weeks	6	-5.24	88.05
				saline, optical stimulation	shRNA-TrpA1 KD		Male	12 weeks	6	-39.87	53.86
	6G	sEPSC	Amplitude (pA)	saline	Scrambled Control	D1R-MSNs	Male	10 weeks	8	25.4684	1.09554	two-way ANOVA	Genotype X Drug	F(3,29)=3.857	0.019	Tukey HSD	0.0148 (Scrambled saline vs Scrambled cocaine)		*
				cocaine	Scrambled Control	D1R-MSNs	Male	10 weeks	6	30.2012	1.25092
				saline	shRNA-TrpA1 KD	D1R-MSNs	Male	10 weeks	8	21.1261	2.63479					Tukey HSD	0.5035 (TRPA1 KD saline vs TRPA1 KD cocaine)
				cocaine	shRNA-TrpA1 KD	D1R-MSNs	Male	10 weeks	11	23.1252	1.60953
			Frequency (Hz)	saline	Scrambled Control	D1R-MSNs	Male	10 weeks	8	1.59631	0.27158	two-way ANOVA	Genotype X Drug	F(3,29)=4.117	0.015	Tukey HSD	0.2118 (Scrambled saline vs Scrambled cocaine)
				cocaine	Scrambled Control	D1R-MSNs	Male	10 weeks	6	1.14464	0.152226
				saline	shRNA-TrpA1 KD	D1R-MSNs	Male	10 weeks	8	1.88274	0.188162					Tukey HSD	0.1944 (TRPA1 KD saline vs TRPA1 KD cocaine)
				cocaine	shRNA-TrpA1 KD	D1R-MSNs	Male	10 weeks	11	2.37978	0.280882
	6I	sEPSC	Amplitude (pA)	saline	Scrambled Control	non D1R-MSNs	Male	10 weeks	12	29.1161	1.88869	two-way ANOVA	Genotype X Drug	F(3,33)=8.239	0.0003	Tukey HSD	0.3301(Scambled saline vs Scrambled cocaine)
				cocaine	Scrambled Control	non D1R-MSNs	Male	10 weeks	8	31.7903	1.61451
				saline	shRNA-TrpA1 KD	non D1R-MSNs	Male	10 weeks	8	21.3776	2.19672					Tukey HSD	0.8939 (TRPA1 KD saline vs TRPA1 KD cocaine)
				cocaine	shRNA-TrpA1 KD	non D1R-MSNs	Male	10 weeks	9	21.0281	1.45143
			Frequency (Hz)	saline	Scrambled Control	non D1R-MSNs	Male	10 weeks	12	1.32692	0.238333	two-way ANOVA	Genotype X Drug	F(3,33)=2.288	0.097	Tukey HSD	0.8198 (Scrambled saline vs Scrambled cocaine)
				cocaine	Scrambled Control	non D1R-MSNs	Male	10 weeks	8	1.24069	0.284685
				saline	shRNA-TrpA1 KD	non D1R-MSNs	Male	10 weeks	8	2.07425	0.407153					Tukey HSD	0.8913 (TRPA1 KD saline vs TRPA1 KD cocaine)
				cocaine	shRNA-TrpA1 KD	non D1R-MSNs	Male	10 weeks	9	2.01145	0.226445
Figure		Assay	Parameter	Treatment	Genotype	Cell type	Sex	Age	Number	Mean	SEM	Statistical test	Interactiion	Stat	P value	post hoc test	P value
Supplementary Data Fig. 1	S1A	Behavioral sensitization test	Locomotor activity (m)	saline (day -1)	Scrambled Control		Male	9-10 weeks	8	25.3776	4.41566	two-way repeated ANOVA	Genotype	F(1, 15)=8.116	0.0122	Fisher's LSD test	0.9345
					shRNA-TrpA1 KD		Male	9-10 weeks	9	26.9776	3.18548
				saline (day 0)	Scrambled Control		Male	9-10 weeks	8	16.883	2.99598					Fisher's LSD test	0.6941
					shRNA-TrpA1 KD		Male	9-10 weeks	9	24.5408	2.14522
				cocaine (day 1)	Scrambled Control		Male	9-10 weeks	8	33.4163	5.14656					Fisher's LSD test	0.7651
					shRNA-TrpA1 KD		Male	9-10 weeks	9	39.2343	7.48101
				cocaine (day 2)	Scrambled Control		Male	9-10 weeks	8	75.8717	13.472					Fisher's LSD test	0.9573
					shRNA-TrpA1 KD		Male	9-10 weeks	9	74.8281	13.9481
				cocaine (day 3)	Scrambled Control		Male	9-10 weeks	8	94.4317	21.6744					Fisher's LSD test	0.1714
					shRNA-TrpA1 KD		Male	9-10 weeks	9	67.7122	15.4565
				cocaine (day 4)	Scrambled Control		Male	9-10 weeks	8	89.9736	11.0589					Fisher's LSD test	0.991
					shRNA-TrpA1 KD		Male	9-10 weeks	9	89.7531	16.2718
				cocaine (day 5)	Scrambled Control		Male	9-10 weeks	8	116.133	12.8598					Fisher's LSD test	0.1532
					shRNA-TrpA1 KD		Male	9-10 weeks	9	88.218	16.659
				cocaine (day 6)	Scrambled Control		Male	9-10 weeks	8	143.289	15.9898					Fisher's LSD test	0.0773
					shRNA-TrpA1 KD		Male	9-10 weeks	9	108.696	14.6548
				cocaine (day 7)	Scrambled Control		Male	9-10 weeks	8	154.441	20.9572					Fisher's LSD test	0.0076		**
					shRNA-TrpA1 KD		Male	9-10 weeks	9	101.764	20.5855
			Locomotor activity (m)	day 7 (-25 min)	Scrambled Control		Male	10 weeks	8	14.0653	1.10224	two-way repeated ANOVA	Genotype X Time	F(11, 165)=1.814	0.0552	Fisher's LSD test	0.5048
					shRNA-TrpA1 KD		Male	10 weeks	9	11.4876	1.18096
				day 7 (-20 min)	Scrambled Control		Male	10 weeks	8	10.3147	0.507481					Fisher's LSD test	0.597
					shRNA-TrpA1 KD		Male	10 weeks	9	8.27148	0.539581
				day 7 (-15 min)	Scrambled Control		Male	10 weeks	8	10.4199	0.702149					Fisher's LSD test	0.1592
					shRNA-TrpA1 KD		Male	10 weeks	9	4.96668	0.855479
				day 7 (-10 min)	Scrambled Control		Male	10 weeks	8	7.85868	0.690628					Fisher's LSD test	0.3737
					shRNA-TrpA1 KD		Male	10 weeks	9	4.41877	0.980726
				day 7 (-5 min)	Scrambled Control		Male	10 weeks	8	7.85639	0.937616					Fisher's LSD test	0.4156
					shRNA-TrpA1 KD		Male	10 weeks	9	4.70882	1.23521
				day 7 (0 min)	Scrambled Control		Male	10 weeks	8	6.62558	1.24007					Fisher's LSD test	0.7474
					shRNA-TrpA1 KD		Male	10 weeks	9	5.38119	1.29859
				day 7 (5 min)	Scrambled Control		Male	10 weeks	8	33.9003	5.05963					Fisher's LSD test	0.0042		**
					shRNA-TrpA1 KD		Male	10 weeks	9	22.7145	3.99787
				day 7 (10 min)	Scrambled Control		Male	10 weeks	8	27.4937	3.97912					Fisher's LSD test	0.0101		*
					shRNA-TrpA1 KD		Male	10 weeks	9	17.4661	3.4832
				day 7 (15 min)	Scrambled Control		Male	10 weeks	8	28.5492	4.21303					Fisher's LSD test	0.0023		**
					shRNA-TrpA1 KD		Male	10 weeks	9	16.6308	3.60529
				day 7 (20 min)	Scrambled Control		Male	10 weeks	8	25.0906	3.68318					Fisher's LSD test	0.0329		*
					shRNA-TrpA1 KD		Male	10 weeks	9	16.7969	3.45676
				day 7 (25 min)	Scrambled Control		Male	10 weeks	8	21.2678	3.00002					Fisher's LSD test	0.1347
					shRNA-TrpA1 KD		Male	10 weeks	9	15.4724	3.52128
				day 7 (30 min)	Scrambled Control		Male	10 weeks	8	18.1393	2.80637					Fisher's LSD test	0.159
					shRNA-TrpA1 KD		Male	10 weeks	9	12.6837	3.4642
	S1B	Open field Test	Distance moved (m)	vehicle	WT		Male	9-10 weeks	10	20.568	2.36162	Unpaired Student's t-test		t(17)=1.1177	0.2793
				HC-030031	WT		Male	9-10 weeks	9	16.8069	2.38614
	S1C	Novel object recognition test	Discrimination ratio	vehicle	WT		Male	9-10 weeks	10	0.500862	0.0445802	Unpaired Student's t-test		t(17)=0.6546	0.5215
				HC-030031	WT		Male	9-10 weeks	9	0.452386	0.060413
	S1D	Locomotor test	Locomotor activity (m)	vehicle, saline	WT		Male	8 weeks	8	24.8753	3.4612	two-way ANOVA	Pre-treatment X Drug	F(1, 26)=11.98	0.0019	Tukey's HSD test	< 0.0001 (vehicle, saline vs vehicle, cocaine), 0.0045 (vehicle, cocaine vs HC-030031, cocaine)		*** ##
				vehicle, cocaine	WT		Male	8 weeks	8	123.483	12.7884
				HC-030031, cocaine	WT		Male	8 weeks	7	75.3747	11.3341
				HC-030031, saline	WT		Male	8 weeks	7	39.4035	3.9937
	S1E	Behavioral sensitization test	Locomotor activity (m)	vehicle, saline (day -1)	WT		Male	9-10 weeks	8	33.1873	4.09401	two-way repeated ANOVA	Drug X Time	F(12, 138)=18.92	< 0.0001	Fisher's LSD test	0.8035 (vehicle, saline vs vehicle, cocaine), 0.4740 (vehicle, cocaine vs HC-030031, cocaine)
				vehicle, cocaine (day -1)	WT		Male	9-10 weeks	9	29.7541	4.04418
				HC-030031, cocaine (day -1)	WT		Male	9-10 weeks	9	20.1649	2.48929
				vehicle, saline (day 0)	WT		Male	9-10 weeks	8	30.8742	2.37098					Fisher's LSD test	0.7193 (vehicle, saline vs vehicle, cocaine), 0.7605 (vehicle, cocaine vs HC-030031, cocaine)
				vehicle, cocaine (day 0)	WT		Male	9-10 weeks	9	25.9158	3.57298
				HC-030031, cocaine (day 0)	WT		Male	9-10 weeks	9	29.9962	4.32713
				vehicle, saline (day 1)	WT		Male	9-10 weeks	8	8.96005	2.39849					Fisher's LSD test	0.1582 (vehicle, saline vs vehicle, cocaine), 0.2079 (vehicle, cocaine vs HC-030031, cocaine)
				vehicle, cocaine (day 1)	WT		Male	9-10 weeks	9	28.4866	8.10406
				HC-030031, cocaine (day 1)	WT		Male	9-10 weeks	9	11.5904	2.24208
				vehicle, saline (day 2)	WT		Male	9-10 weeks	8	4.75927	1.92024					Fisher's LSD test	< 0.0001 (vehicle, saline vs vehicle, cocaine), 0.0215 (vehicle, cocaine vs HC-030031, cocaine)		*** #
				vehicle, cocaine (day 2)	WT		Male	9-10 weeks	9	61.1591	13.8922
				HC-030031, cocaine (day 2)	WT		Male	9-10 weeks	9	30.1355	5.90242
				vehicle, saline (day 3)	WT		Male	9-10 weeks	8	17.2553	4.1909					Fisher's LSD test	< 0.0001 (vehicle, saline vs vehicle, cocaine), < 0.0001 (vehicle, cocaine vs HC-030031, cocaine)		*** ###
				vehicle, cocaine (day 3)	WT		Male	9-10 weeks	9	104.832	13.0233
				HC-030031, cocaine (day 3)	WT		Male	9-10 weeks	9	40.3454	7.08089
				vehicle, saline (day 4)	WT		Male	9-10 weeks	8	9.61854	3.88184					Fisher's LSD test	< 0.0001 (vehicle, saline vs vehicle, cocaine), < 0.0001 (vehicle, cocaine vs HC-030031, cocaine)		*** ###
				vehicle, cocaine (day 4)	WT		Male	9-10 weeks	9	122.976	14.6457
				HC-030031, cocaine (day 4)	WT		Male	9-10 weeks	9	54.1459	14.6684
				vehicle, saline (day 5)	WT		Male	9-10 weeks	8	15.4488	3.91342					Fisher's LSD test	< 0.0001 (vehicle, saline vs vehicle, cocaine), < 0.0001 (vehicle, cocaine vs HC-030031, cocaine)		*** ###
				vehicle, cocaine (day 5)	WT		Male	9-10 weeks	9	167.806	22.8149
				HC-030031, cocaine (day 5)	WT		Male	9-10 weeks	9	75.0868	14.568
			Locomotor activity (m)	vehicle, saline (day 5, -25 min)	WT		Male	10 weeks	8	10.8917	1.32574	two-way repeated ANOVA	Drug X Time	F(22, 253)=17.07	< 0.0001	Fisher's LSD test	0.2773 (vehicle, saline vs vehicle, cocaine), 0.7404 (vehicle, cocaine vs HC-030031, cocaine)
				vehicle, cocaine (day 5, -25 min)	WT		Male	10 weeks	9	7.33427	1.72578
				HC-030031, cocaine (day 5, -25 min)	WT		Male	10 weeks	9	8.3856	1.18187
				vehicle, saline (day 5, -20 min)	WT		Male	10 weeks	8	6.51881	1.11809					Fisher's LSD test	0.7011 (vehicle, saline vs vehicle, cocaine), 0.3682 (vehicle, cocaine vs HC-030031, cocaine)
				vehicle, cocaine (day 5, -20 min)	WT		Male	10 weeks	9	5.26322	1.20344
				HC-030031, cocaine (day 5, -20 min)	WT		Male	10 weeks	9	2.40553	0.54933
				vehicle, saline (day 5, -15 min)	WT		Male	10 weeks	8	5.37565	1.07803					Fisher's LSD test	0.4573 (vehicle, saline vs vehicle, cocaine), 0.9218 (vehicle, cocaine vs HC-030031, cocaine)
				vehicle, cocaine (day 5, -15 min)	WT		Male	10 weeks	9	2.94332	0.899164
				HC-030031, cocaine (day 5, -15 min)	WT		Male	10 weeks	9	3.2548	1.07733
				vehicle, saline (day 5, -10 min)	WT		Male	10 weeks	8	4.44968	1.23072					Fisher's LSD test	0.7829 (vehicle, saline vs vehicle, cocaine), 0.8228 (vehicle, cocaine vs HC-030031, cocaine)
				vehicle, cocaine (day 5, -10 min)	WT		Male	10 weeks	9	3.5483	0.789946
				HC-030031, cocaine (day 5, -10 min)	WT		Male	10 weeks	9	2.8376	0.780174
				vehicle, saline (day 5, -5 min)	WT		Male	10 weeks	8	3.17889	0.950583					Fisher's LSD test	0.9571 (vehicle, saline vs vehicle, cocaine), 0.7620 (vehicle, cocaine vs HC-030031, cocaine)
				vehicle, cocaine (day 5, -5 min)	WT		Male	10 weeks	9	3.00278	0.944251
				HC-030031, cocaine (day 5, -5 min)	WT		Male	10 weeks	9	2.04177	0.5773
				vehicle, saline (day 5, 0 min)	WT		Male	10 weeks	8	2.57443	0.890911					Fisher's LSD test	0.6173 (vehicle, saline vs vehicle, cocaine), 0.6074 (vehicle, cocaine vs HC-030031, cocaine)
				vehicle, cocaine (day 5, 0 min)	WT		Male	10 weeks	9	0.939716	0.392214
				HC-030031, cocaine (day 5, 0 min)	WT		Male	10 weeks	9	2.57028	0.776856
				vehicle, saline (day 5, 5 min)	WT		Male	10 weeks	8	1.36891	0.393378					Fisher's LSD test	< 0.0001 (vehicle, saline vs vehicle, cocaine), < 0.0001 (vehicle, cocaine vs HC-030031, cocaine)		*** ###
				vehicle, cocaine (day 5, 5 min)	WT		Male	10 weeks	9	33.0742	4.11663
				HC-030031, cocaine (day 5, 5 min)	WT		Male	10 weeks	9	16.698	3.86856
				vehicle, saline (day 5, 10 min)	WT		Male	10 weeks	8	2.13245	0.878513					Fisher's LSD test	< 0.0001 (vehicle, saline vs vehicle, cocaine), < 0.0001 (vehicle, cocaine vs HC-030031, cocaine)		*** ###
				vehicle, cocaine (day 5, 10 min)	WT		Male	10 weeks	9	32.3807	3.96237
				HC-030031, cocaine (day 5, 10 min)	WT		Male	10 weeks	9	13.6631	3.56745
				vehicle, saline (day 5, 15 min)	WT		Male	10 weeks	8	2.91467	1.16187					Fisher's LSD test	< 0.0001 (vehicle, saline vs vehicle, cocaine), < 0.0001 (vehicle, cocaine vs HC-030031, cocaine)		*** ###
				vehicle, cocaine (day 5, 15 min)	WT		Male	10 weeks	9	32.1509	4.17645
				HC-030031, cocaine (day 5, 15 min)	WT		Male	10 weeks	9	12.3505	2.69317
				vehicle, saline (day 5, 20 min)	WT		Male	10 weeks	8	2.64734	0.673384					Fisher's LSD test	< 0.0001 (vehicle, saline vs vehicle, cocaine), < 0.0001 (vehicle, cocaine vs HC-030031, cocaine)		*** ###
				vehicle, cocaine (day 5, 20 min)	WT		Male	10 weeks	9	27.675	4.3401
				HC-030031, cocaine (day 5, 20 min)	WT		Male	10 weeks	9	11.3039	2.30714
				vehicle, saline (day 5, 25 min)	WT		Male	10 weeks	8	2.95174	0.923704					Fisher's LSD test	< 0.0001 (vehicle, saline vs vehicle, cocaine), 0.0009 (vehicle, cocaine vs HC-030031, cocaine)		*** ###
				vehicle, cocaine (day 5, 25 min)	WT		Male	10 weeks	9	22.3843	4.23413
				HC-030031, cocaine (day 5, 25 min)	WT		Male	10 weeks	9	11.7096	1.92581
				vehicle, saline (day 5, 30 min)	WT		Male	10 weeks	8	2.88214	0.815739					Fisher's LSD test	< 0.0001 (vehicle, saline vs vehicle, cocaine), 0.0008 (vehicle, cocaine vs HC-030031, cocaine)		*** ###
				vehicle, cocaine (day 5, 30 min)	WT		Male	10 weeks	9	20.1406	4.45756
				HC-030031, cocaine (day 5, 30 min)	WT		Male	10 weeks	9	9.36156	1.52017
Figure		Assay	Parameter	Treatment	Genotype	Cell type	Sex	Age	Number	Mean	SEM	Statistical test	Interactiion	Stat	P value	post hoc test	P value
Supplementary Data Fig. 2	S2B	sEPSC	Rise tau (ms) (NAc core)	saline	Scrambled Control		Male	10-12 weeks	16 cells from 4 mice	4.51664	0.852974	two-way ANOVA	Genotype X Drug	F=0.172	0.68	Tukey HSD	0.718 (Scrambled saline vs Scrambled cocaine)		NS
				cocaine	Scrambled Control		Male	10-12 weeks	13 cells from 4 mice	3.51328	0.526927
				saline	shRNA-TrpA1 KD		Male	10-12 weeks	9 cells from 4 mice	4.40955	0.711787					Tukey HSD	0.982 (TRPA1 KD saline vs TRPA1 KD cocaine)		NS
				cocaine	shRNA-TrpA1 KD		Male	10-12 weeks	15 cells from 4 mice	4.0042	0.588329
			Rise time 10% to 90% (ms) (NAc core)	saline	Scrambled Control		Male	10-12 weeks	16 cells from 4 mice	2.15807	0.167978	two-way ANOVA	Genotype X Drug	F=3.466	0.068	Tukey HSD	0.297 (Scrambled saline vs Scrambled cocaine)		NS
				cocaine	Scrambled Control		Male	10-12 weeks	13 cells from 4 mice	1.69404	0.202943
				saline	shRNA-TrpA1 KD		Male	10-12 weeks	9 cells from 4 mice	1.9062	0.196008					Tukey HSD	0.795 (TRPA1 KD saline vs TRPA1 KD cocaine)		NS
				cocaine	shRNA-TrpA1 KD		Male	10-12 weeks	15 cells from 4 mice	2.1796	0.193463
			Decay tau (ms) (NAc core)	saline	Scrambled Control		Male	10-12 weeks	16 cells from 4 mice	17.4375	2.60798	two-way ANOVA	Genotype X Drug	F=5.645	0.021	Tukey HSD	0.205 (Scrambled saline vs Scrambled cocaine)		NS
				cocaine	Scrambled Control		Male	10-12 weeks	13 cells from 4 mice	11.2625	2.35007
				saline	shRNA-TrpA1 KD		Male	10-12 weeks	9 cells from 4 mice	9.60174	1.06343					Tukey HSD	0.496 (TRPA1 KD saline vs TRPA1 KD cocaine)		NS
				cocaine	shRNA-TrpA1 KD		Male	10-12 weeks	15 cells from 4 mice	14.6016	1.989
			Decay time 10% to 90% (ms) (NAc core)	saline	Scrambled Control		Male	10-12 weeks	16 cells from 4 mice	7.11905	0.406354	two-way ANOVA	Genotype X Drug	F=0.128	0.722	Tukey HSD	0.864 (Scrambled saline vs Scrambled cocaine)		NS
				cocaine	Scrambled Control		Male	10-12 weeks	13 cells from 4 mice	6.6816	0.363584
				saline	shRNA-TrpA1 KD		Male	10-12 weeks	9 cells from 4 mice	6.94508	0.40557					Tukey HSD	0.997 (TRPA1 KD saline vs TRPA1 KD cocaine)		NS
				cocaine	shRNA-TrpA1 KD		Male	10-12 weeks	15 cells from 4 mice	6.81246	0.433225
	S2D	sEPSC	Rise tau (ms) (NAc shell)	saline	Scrambled Control		Male	10-12 weeks	8 cells from 3 mice	5.35244	1.70444	two-way ANOVA	Genotype X Drug	F=4.799	0.035	Tukey HSD	0.160 (Scrambled saline vs Scrambled cocaine)		NS
				cocaine	Scrambled Control		Male	10-12 weeks	10 cells from 4mice	2.61259	0.337171
				saline	shRNA-TrpA1 KD		Male	10-12 weeks	11 cells from 3 mice	2.51176	0.436409					Tukey HSD	0.806 (TRPA1 KD saline vs TRPA1 KD cocaine)		NS
				cocaine	shRNA-TrpA1 KD		Male	10-12 weeks	11 cells from 3 mice	3.54593	0.790682
			Rise time 10% to 90% (ms) (NAc shell)	saline	Scrambled Control		Male	10-12 weeks	8 cells from 3 mice	2.59442	0.118817	two-way ANOVA	Genotype X Drug	F=8.704	0.006	Tukey HSD	0.415 (Scrambled saline vs Scrambled cocaine)		NS
				cocaine	Scrambled Control		Male	10-12 weeks	10 cells from 4mice	2.25352	0.100343
				saline	shRNA-TrpA1 KD		Male	10-12 weeks	11 cells from 3 mice	2.16375	0.186585					Tukey HSD	0.051 (TRPA1 KD saline vs TRPA1 KD cocaine)		NS
				cocaine	shRNA-TrpA1 KD		Male	10-12 weeks	11 cells from 3 mice	2.69111	0.139428
			Decay tau (ms) (NAc shell)	saline	Scrambled Control		Male	10-12 weeks	8 cells from 3 mice	17.4759	3.8108	two-way ANOVA	Genotype X Drug	F=0.024	0.878	Tukey HSD	1.000 (Scrambled saline vs Scrambled cocaine)		NS
				cocaine	Scrambled Control		Male	10-12 weeks	10 cells from 4mice	17.6852	1.62557
				saline	shRNA-TrpA1 KD		Male	10-12 weeks	11 cells from 3 mice	23.4085	6.03912					Tukey HSD	0.993 (TRPA1 KD saline vs TRPA1 KD cocaine)		NS
				cocaine	shRNA-TrpA1 KD		Male	10-12 weeks	11 cells from 3 mice	25.0465	4.73494
			Decay time 10% to 90% (ms) (NAc shell)	saline	Scrambled Control		Male	10-12 weeks	8 cells from 3 mice	4.45634	0.247668	two-way ANOVA	Genotype X Drug	F=1.923	0.174	Tukey HSD	0.185 (Scrambled saline vs Scrambled cocaine)		NS
				cocaine	Scrambled Control		Male	10-12 weeks	10 cells from 4mice	5.5287	0.297564
				saline	shRNA-TrpA1 KD		Male	10-12 weeks	11 cells from 3 mice	4.44619	0.166805					Tukey HSD	0.001 (TRPA1 KD saline vs TRPA1 KD cocaine)		**
				cocaine	shRNA-TrpA1 KD		Male	10-12 weeks	11 cells from 3 mice	6.48779	0.511382
	S2F	sEPSC	Rise tau (ms) (NAc core)	saline	Scrambled Control		Female	10-12 weeks	10 cells from 4 mice	4.57219	1.04311	two-way ANOVA	Genotype X Drug	F=0.560	0.46	Tukey HSD	0.637(Scrambled saline vs Scrambled cocaine)		NS
				cocaine	Scrambled Control		Female	10-12 weeks	9 cells from 3 mice	3.48094	0.33775
				saline	shRNA-TrpA1 KD		Female	10-12 weeks	9 cells from 4 mice	2.89691	0.445084					Tukey HSD	0.999 (TRPA1 KD saline vs TRPA1 KD cocaine)		NS
				cocaine	shRNA-TrpA1 KD		Female	10-12 weeks	9 cells from 3 mice	2.78897	0.392268
			Rise time 10% to 90% (ms) (NAc core)	saline	Scrambled Control		Female	10-12 weeks	10 cells from 4 mice	2.49891	0.123071	two-way ANOVA	Genotype X Drug	F=0.212	0.648	Tukey HSD	0.988(Scrambled saline vs Scrambled cocaine)		NS
				cocaine	Scrambled Control		Female	10-12 weeks	9 cells from 3 mice	2.44571	0.144698
				saline	shRNA-TrpA1 KD		Female	10-12 weeks	9 cells from 4 mice	2.50422	0.106427					Tukey HSD	0.988 (TRPA1 KD saline vs TRPA1 KD cocaine)		NS
				cocaine	shRNA-TrpA1 KD		Female	10-12 weeks	9 cells from 3 mice	2.55871	0.082067
			Decay tau (ms) (NAc core)	saline	Scrambled Control		Female	10-12 weeks	10 cells from 4 mice	17.209	3.74271	two-way ANOVA	Genotype X Drug	F=0.951	0.337	Tukey HSD	0.522(Scrambled saline vs Scrambled cocaine)		NS
				cocaine	Scrambled Control		Female	10-12 weeks	9 cells from 3 mice	26.3993	3.89941
				saline	shRNA-TrpA1 KD		Female	10-12 weeks	9 cells from 4 mice	24.0636	6.90761					Tukey HSD	1.000 (TRPA1 KD saline vs TRPA1 KD cocaine)		NS
				cocaine	shRNA-TrpA1 KD		Female	10-12 weeks	9 cells from 3 mice	23.9334	4.0275
			Decay time 10% to 90% (ms) (NAc core)	saline	Scrambled Control		Female	10-12 weeks	10 cells from 4 mice	4.61851	0.204714	two-way ANOVA	Genotype X Drug	F=20.493	0	Tukey HSD	0.000 (Scrambled saline vs Scrambled cocaine)		***
				cocaine	Scrambled Control		Female	10-12 weeks	9 cells from 3 mice	7.43434	0.366427
				saline	shRNA-TrpA1 KD		Female	10-12 weeks	9 cells from 4 mice	5.06426	0.328734					Tukey HSD	0.879 (TRPA1 KD saline vs TRPA1 KD cocaine)		NS
				cocaine	shRNA-TrpA1 KD		Female	10-12 weeks	9 cells from 3 mice	5.36047	0.181501
	S2H	sEPSC	Rise tau (ms) (NAc shell)	saline	Scrambled Control		Female	10-12 weeks	8 cells from 2 mice	3.21581	0.553163	two-way ANOVA	Genotype X Drug	F=13.867	0.001	Tukey HSD	0.609 (Scrambled saline vs Scrambled cocaine)		NS
				cocaine	Scrambled Control		Female	10-12 weeks	10 cells from 3 mice	4.85586	0.77491
				saline	shRNA-TrpA1 KD		Female	10-12 weeks	10 cells from 2 mice	7.61857	1.387					Tukey HSD	0.002 (TRPA1 KD saline vs TRPA1 KD cocaine)		**
				cocaine	shRNA-TrpA1 KD		Female	10-12 weeks	8 cells from 3 mice	2.27273	0.326035
			Rise time 10% to 90% (ms) (NAc shell)	saline	Scrambled Control		Female	10-12 weeks	8 cells from 2 mice	2.09609	0.170616	two-way ANOVA	Genotype X Drug	F=24.671	0	Tukey HSD	0.078 (Scrambled saline vs Scrambled cocaine)		NS
				cocaine	Scrambled Control		Female	10-12 weeks	10 cells from 3 mice	2.71498	0.218223
				saline	shRNA-TrpA1 KD		Female	10-12 weeks	10 cells from 2 mice	3.22669	0.143421					Tukey HSD	0.000 (TRPA1 KD saline vs TRPA1 KD cocaine)		***
				cocaine	shRNA-TrpA1 KD		Female	10-12 weeks	8 cells from 3 mice	2.11063	0.127401
			Decay tau (ms) (NAc shell)	saline	Scrambled Control		Female	10-12 weeks	10 cells from 4 mice	15.502	2.99591	two-way ANOVA	Genotype X Drug	F=1.060	0.311	Tukey HSD	0.998 (Scrambled saline vs Scrambled cocaine)		NS
				cocaine	Scrambled Control		Female	10-12 weeks	9 cells from 3 mice	16.2285	2.68735
				saline	shRNA-TrpA1 KD		Female	10-12 weeks	9 cells from 4 mice	21.428	2.92779					Tukey HSD	0.587 (TRPA1 KD saline vs TRPA1 KD cocaine)		NS
				cocaine	shRNA-TrpA1 KD		Female	10-12 weeks	9 cells from 3 mice	16.3852	2.34943
			Decay time 10% to 90% (ms) (NAc shell)	saline	Scrambled Control		Female	10-12 weeks	10 cells from 4 mice	4.13001	0.269064	two-way ANOVA	Genotype X Drug	F=84.776	0	Tukey HSD	0.000 (Scrambled saline vs Scrambled cocaine)		***
				cocaine	Scrambled Control		Female	10-12 weeks	9 cells from 3 mice	6.82296	0.494542
				saline	shRNA-TrpA1 KD		Female	10-12 weeks	9 cells from 4 mice	8.98882	0.134879					Tukey HSD	0.000 (TRPA1 KD saline vs TRPA1 KD cocaine)		***
				cocaine	shRNA-TrpA1 KD		Female	10-12 weeks	9 cells from 3 mice	5.30166	0.339162
Figure		Assay	Parameter	Treatment	Genotype	Cell type	Sex	Age	Number	Mean	SEM	Statistical test	Interactiion	Stat	P value	post hoc test	P value
Supplementary Data Fig. 4	S4A	Conditioned place preference test	CPP score (sec)	saline	WT		Male	10 weeks	6	-57.88	111.23	one-way ANOVA		F(4, 24)=3.345	0.026	Fisher's LSD test	0.9351 (saline vs cocaine 5 mg/kg), 0.9737 (saline vs cocaine 7.5 mg/kg), 0.0197 (saline vs cocaine 10 mg/kg), 0.0300 (saline vs cocaine 15 mg/kg)		* *
				cocaine 5 mg/kg	WT		Male	10 weeks	6	-46.88	108.83
				cocaine 7.5 mg/kg	WT		Male	10 weeks	6	-53.42	102.51
				cocaine 10 mg/kg	WT		Male	10 weeks	6	276.25	68.36
				cocaine 15 mg/kg	WT		Male	10 weeks	5	265.7	72.93
